# Supplementary material for: The Effect of COVID-19 on Middle-Aged Adults’ Mental Health: A Mixed-Method Case–Control Study on the Moderating Effect of Cognitive Reserve
Source: Healthcare (Basel). 2024 Jan 10;12(2):163. doi: 10.3390/healthcare12020163 (PMC10815714; doi:10.3390/healthcare12020163)
Supplement: Supplementary file 1 [file healthcare-12-00163-s001.zip]

Archive with 1 entries (1 files):
- healthcare-2788460-supplementary.pdf
